# Supplementary material for: Qualichem In Vivo: A Tool for Assessing the Quality of In Vivo Studies and Its Application for Bisphenol A
Source: PLoS One. 2014 Jan 29;9(1):e87738. doi: 10.1371/journal.pone.0087738 (PMC3906223; doi:10.1371/journal.pone.0087738)
Supplement: Text S8 — Spreadsheet for Tyl et al. (2002). (XLS) [file pone.0087738.s008.xls]

## Sheet: Sheet1
	pedigree	25th	50th	75th		25th	50th	75th
BF	2	1	1	2	78	0	1	2
DO	2	1	2	3	66	1	2	2
CJ	2.25	1	2	3	62	0.5	1	3.5
DE	2	1	2	2	62	1	1	2
AA	2	1	2	3	47	1	2	2
DK	2.5	2	2	3	46	2	2	3
DA	2.5	1	2	3	34	2	2	3
CH	2	2	2	3	32	2	2	3
BC	2	2	2	3	28	2	2	3
DB	2	1	2	2	26	2	2	3
	Statistic	BF (78)	DO (66)	CJ (62)	DE (62)	AA (47)	DK (46)	DA (34)	CH (32)	BC (28)	DB (26)
	Median	1	2	2	2	2	2	2	2	2	2
	q1	1	1	1	1	1	2	1	2	2	1
	min	0	0	0	0	0	1	0	0	0	0
	max	3	3	4	4	3	4	4	4	4	4
	q3	2	3	3	2	3	3	3	3	3	2

## Sheet: BF
Score	4	3	2	1	0
SitBep	1	1	1	11	4
Plau	0	1	4	9	4
KeuzeR	2	4	6	4	2
OvExp	0	6	4	4	4
OvSta	0	1	10	4	2
Belang	4	2	5	4	2
						n	25th	50th	75th
Invloed	0	2	3	7	6	18	13.5	9	4.5
	0	2	5	12	18		0	1	2
							75th	50th	25th
	7	15	30	36	18	106	79.5	53	26.5
	7	22	52	88	106
							1	1	2

## Sheet: DO
Score	4	3	2	1	0
SitBep	1	2	4	8	2
Plau	1	3	3	9	1
KeuzeR	2	3	6	5	0
OvExp	1	7	3	3	2
OvSta	0	5	6	2	0
Belang	1	4	5	7	0
						n	25th	50th	75th
Invloed	0	3	6	5	3	17	12.75	8.5	4.25
	0	3	9	14	17		1	2	2
							25th	50th	75th
	6	24	27	34	5	96	72	48	24
	6	30	57	91	96
							1	2	3

## Sheet: Qualichem Tyl
	Statistic	Choice of the control	Procedure for obtaining formulations	Correspondence experimental animals-humans	Choice test strain	Monitoring of experimental animals	Sensitivity of the assay	Robustness of regulatory guidelines	Number of control groups	Parameters observed	Observation time	Biological level observed	Precision of effects measurement	Toxicokinetic stage for measuring exposure	Dose tested	Exposure duration	Route of administration	Control of confounders	Experimenter's bias	Results reporting	Graphical data representation	Abstract vs. raw data	Statistical method	Statistical unit	Data for statistics	Statistical power	Errors, uncertainty	Dose-response	Biological mechanism	Extrapolation animal human	Functional relevance of changes	Interpretation results	Assumptions	Status of peer-review	Coherence with other studies	Epistemological background
	Median	6	6	5	5.5	6	4.5	4.5	6	5	4.5	5.5	6	3	6	4.5	6	5.5	5	5	6	5.5	6	6	6	6	3.5	5.5	5	5	5	6	2	5.5	4	2
	q1	3	4	4	3	5	2	2	6	3	1	2	6	2	5	3	4	2	3	3	4	1	6	6	6	3	1	3	1	1	4	4	1	2	2	1
	min	1	4	4	1	1	1	2	1	1	1	2	4	1	1	1	4	1	1	3	1	1	4	3	2	1	1	1	1	1	4	2	1	1	2	1
	max	6	6	6	6	6	6	6	6	6	6	6	6	6	6	6	6	6	5	6	6	6	6	6	6	6	6	6	6	6	6	6	5	6	6	6
	q3	6	6	5	6	6	5	6	6	6	6	6	6	5	6	6	6	6	5	6	6	6	6	6	6	6	6	6	6	6	6	6	5	6	6	4
